# Supplementary material for: A Novel Proteogenomic Integration Strategy Expands the Breadth of Neo-Epitope Sources
Source: Cancers (Basel). 2022 Jun 19;14(12):3016. doi: 10.3390/cancers14123016 (PMC9220843; doi:10.3390/cancers14123016)
Supplement: Supplementary file 1 [file cancers-14-03016-s001.zip]

Archive with 1 entries (1 files):
- cancers-1739414-supplementary.pdf
